# Supplementary material for: Positron Emission Tomography with [18F]ROStrace Reveals Progressive Elevations in Oxidative Stress in a Mouse Model of Alpha-Synucleinopathy
Source: Int J Mol Sci. 2024 May 1;25(9):4943. doi: 10.3390/ijms25094943 (PMC11084161; doi:10.3390/ijms25094943)
Supplement: Supplementary file 1 [file ijms-25-04943-s001.zip]

Archive with 1 entries (1 files):
- ijms-2968204-supplementary.pdf
